# Supplementary material for: Impact of bovine lactoferrin supplementation and reduced iron in formula on infant oral microbiome: a randomized controlled trial
Source: J Oral Microbiol. 2025 Sep 24;17(1):2561212. doi: 10.1080/20002297.2025.2561212 (PMC12466180; doi:10.1080/20002297.2025.2561212)
Supplement: Supplementary material [file ZJOM_A_2561212_SM0183.xlsx]

## Sheet: Table S1
Table S1. Study formula composition in the LIME project including a formula with reduced iron concentration and lactoferrin supplementation (Lf+FeLow), a formula with reduced iron concentration and no lactoferrin supplementation (Lf-FeLow), and a control formula (Ctrl) (Björmsjö et al. 2021).
NUTRIENT per 100 ml	Lf+FeLow	Lf-FeLow	Ctrl
Energy, kcal	68	68	68
Protein, g	1.4	1.4	1.4
Including Lactoferrin, g	0.1	0	0
Fat, g	3.7	3.7	3.7
Total carbohydrates†, g	7.4	7.4	7.4
Polydextrose (PDX) , g	0.2	0.2	0.2
Vitamin A - Total, IU	204	204	204
Vit D (cholecalciferol), IU	42	42	42
Vitamin E - Total, IU	1.2	1.2	1.2
Vitamin K, µg	5	5	5
Vitamin B1 (thiamin), µg	54	54	54
Vitamin B2 (riboflavin), µg	122	122	122
Vitamin B6 (pyridoxine), µg	41	41	41
Vitamin B12, µg	0.18	0.18	0.18
Niacin (vitamin B3), µg	544	544	544
Folic Acid - Total, mg	11	11	11
Vitamin C, mg	14	14	14
Calcium, mg	53	53	53
Phosphorus, mg	29	29	29
Magnesium, mg	5	5	5
Iron, mg	0.2	0.2	0.8
Zinc, mg	0.7	0.7	0.7
Sodium, mg	20	20	20
Potassium, mg	82	82	82
Chloride, mg	48	48	48
† Including a 0.4 g blend of polydextrose (PDX) and galacto-oligosaccharides (GOS) in 1:1 ratio
Reference
Björmsjö M, Hernell O, Lönnerdal B, Berglund SK. 2021. Reducing iron content in infant formula from 8 to 2 mg/l does not increase the risk of iron deficiency at 4 or 6 months of age: A randomized controlled trial. Nutrients. 13(1):3.

## Sheet: Table S2
Table S2. Detection prevalence (% infants carrying a species/phylotype) and mean relative abundance (% of all reads) for 350 species are presented for infants fed formula with reduced iron concentration and lactoferrin supplementation (Lf+FeLow), formula with reduced iron concentration and no lactoferrin supplementation (Lf-FeLow), control formula (Ctrl) and breast milk (BM). Data are for 668 sal…
	Detection prevalence (% infants carrying a species/phylotype)																Relative abundance (% of all reads)
Species/phylotype	Lf+FeLow				Lf-FeLow				Ctrl				BM				Lf+FeLow				Lf-FeLow				Ctrl				BM
	4 months (n=64)	6 months (n=63)	12 months (n=67)		4 months (n=65)	6 months (n=65)	12 months (n=67)		4 months (n=34)	6 months (n=26)	12 months (n=30)		4 months (n=65)	6 months (n=60)	12 months (n=62)		4 months (n=64)	6 months (n=63)	12 months (n=67)		4 months (n=65)	6 months (n=65)	12 months (n=67)		4 months (n=34)	6 months (n=26)	12 months (n=30)		4 months (n=65)	6 months (n=60)	12 months (n=62)
Abiotrophia_defectiva_HMT_389			79.1448				8.59715				73.3333				79.3226				0.18297				0.233573				0.11392				0.248917
Absconditabacteria_(SR1)_[G-1]_bacterium_HMT_345			4.47761				8.95522				13.3333				6.45161				0.16275				0.135242				0.31422				0.86769
Absconditabacteria_(SR1)_[G-1]_bacterium_HMT_874			68.6567			1.53846	7.14925				33.3333				58.6452				0.53448			0.12818	0.491379				0.46277				0.419881
Absconditabacteria_(SR1)_[G-1]_bacterium_HMT_875		9.5239	91.4478		4.61538	13.8462	91.4478		2.94118	3.84615	83.3333			1.66667	75.8645			0.19273	0.757347		0.2421	0.358629	0.643424		0.136728	0.296234	0.634646			0.165585	0.624972
Acinetobacter_baumannii_HMT_554	1.5625	1.58732			1.53846	1.53846	1.49254						3.76924				0.6863	0.821			0.883	0.79734	0.396						0.17968
Acinetobacter_johnsonii_HMT_297	1.5625	1.58732			1.53846	1.53846	1.49254						1.53846				0.799	0.12974			0.9176	0.14777	0.115						0.4859
Acinetobacter_junii_HMT_282	1.5625						1.49254										0.5623						0.4467
Acinetobacter_lwoffii_HMT_005	1.5625	1.58732			1.53846	1.53846	1.49254						1.53846				0.666	0.183			0.1175	0.117876	0.5156						0.6334
Actinomyces_graevenitzii_HMT_866	62.5	92.6349	85.7463		72.3769	86.1538	79.1448		73.5294	84.6154	8		4	3	7.96774		0.493252	0.383667	0.147975		0.477	0.375746	0.131123		0.451637	0.221418	0.17964		0.33989	0.74961	0.134746
Actinomyces_johnsonii_HMT_849			19.4299				14.9254				13.3333				6.45161				0.424564				0.128692				0.176918				0.29899
Actinomyces_naeslundii_HMT_176			52.2389				47.7612				26.6667				48.388				0.568684				0.676587				0.559593				0.17552
Actinomyces_oris_HMT_893			41.7914				4.29857				36.6667				37.9677				0.572137				0.479855				0.767272				0.522382
Actinomyces_sp._HMT_169			49.2537				38.8597				56.6667				37.9677				0.38535				0.197249				0.113925				0.466715
Actinomyces_sp._HMT_170			1.49254				7.46269								4.8388				0.771				0.32584								0.15822
Actinomyces_sp._HMT_171			14.9254				14.9254				2				2.96774				0.4958				0.313187				0.1571				0.25561
Actinomyces_sp._HMT_175			47.7612				38.8597				46.6667				37.9677				0.65181				0.51575				0.789942				0.733523
Actinomyces_viscosus_HMT_688			1.49254				1.49254				6.66667				1.61293				0.2442				0.4572				0.2459				0.4329
Aggregatibacter_aphrophilus_HMT_545			25.3731				22.3886				13.3333		3.76924		12.9323				0.75997				0.349327				0.157289		0.5885		0.11174
Aggregatibacter_paraphrophilus_HMT_720			23.886				17.9145				1				11.2932				0.252323				0.9138				0.5993				0.12317
Aggregatibacter_segnis_HMT_762			1.44776				4.47761				3.33333		1.53846		6.45161				0.45937				0.2514				0.55122		0.2582		0.64954
Aggregatibacter_sp._HMT_458		1.58732	22.3886			1.53846	13.4328				13.3333		6.15385	3.33333	9.67742			0.768	0.167696			0.3145	0.84886				0.54175		0.462757	0.2943	0.1718
Aggregatibacter_sp._HMT_512			5.97149			1.53846	2.98575						1.53846		1.61293				0.22152			0.6633	0.19672						0.232		0.24695
Aggregatibacter_sp._HMT_513			14.9254				13.4328				3.33333				12.9323				0.39595				0.185667				0.25338				0.36555
Aggregatibacter_sp._HMT_898		1.58732	55.2239			1.53846	55.2239				36.6667		4.61538		5			0.3229	0.533945			0.3536	0.574763				0.21898		0.1693		0.414737
Aggregatibacter_sp._HMT_949		3.17463	1.49254				1.49254								1.61293			0.1144	0.326				0.3137								0.4289
Alloprevotella_rava_HMT_302			5.97149				16.4179				1				9.67742				0.24441				0.14647				0.47293				0.11866
Alloprevotella_sp._HMT_308	17.1875	49.2635	65.6716		16.9238	52.3769	73.1343		14.7588	42.3769	73.3333		6.15385	25	64.5161		0.259454	0.7343	0.144669		0.43986	0.115619	0.229239		0.618752	0.76599	0.186714		0.183573	0.8825	0.116369
Alloprevotella_sp._HMT_473	1	1	1		1	1	1		1	1	1		1	1	1		6.29656	1.45614	1.83547		7.49354	1.3814	8.18617		7.96573	13.3885	1.4553		1.263	2.39482	9.4599
Alloprevotella_sp._HMT_912		3.17463	19.4299			1.53846	28.3583		2.94118	3.84615	1				11.2932			0.4753	0.729			0.1521	0.133149		0.624	0.131856	0.52631				0.58393
Alloprevotella_sp._HMT_913		1.58732	1.44776				13.4328			3.84615	6.66667				4.8388			0.27895	0.37176				0.36386			0.295959	0.2629				0.4622
Alloprevotella_sp._HMT_914	14.625	44.4444	98.5746		15.3846	5.76924	1		17.6476	3.76924	96.6667		3.76924	2	98.388		0.898278	0.115678	0.921274		0.72384	0.125358	0.858356		0.11559	0.5398	0.479762		0.213787	0.22181	0.827828
Alloprevotella_tannerae_HMT_466			7.46269		1.53846	1.53846	17.9145				13.3333				11.2932				0.43541		0.155542	0.7728	0.17163				0.6971				0.69391
Alloscardovia_omnicolens_HMT_198					3.76924				11.7648	11.5385			1.53846								0.3696				0.264898	0.2541			0.72749
Anaerococcus_octavius_HMT_017		1.58732											1.53846					0.3654											0.468
Anaerolinea_thermophila_HMT_995	15.625	28.5714	37.3134		18.4615	1.76924	46.2687		2.58824	42.3769	5		1.53846	6.66667	37.9677		0.34542	0.79711	0.999		0.4561	0.31564	0.1178		0.51625	0.127155	0.11731		0.3448	0.15464	0.15729
Arachnia_propionica_HMT_739			14.9254				7.46269				6.66667				6.45161				0.136864				0.49229				0.2514				0.52163
Arthrospira_platensis_HMT_229							2.98575				3.33333				1.61293								0.811				0.1593				0.26389
Bacillus_subtilis_HMT_468	3.125	1.58732	1.49254		6.15385	3.76924			5.88235	3.84615	3.33333		4.61538	5			0.5916	0.3453	0.26		0.23171	0.6421			0.664	0.8472	0.6158		0.6859	0.13858
Bacteroidales_[G-2]_bacterium_HMT_274			1.49254								3.33333								0.26734								0.119
Bacteroides_heparinolyticus_HMT_630						1.53846								1.66667								0.1856								0.8199
Bifidobacterium_breve_HMT_889	12.5	6.34926			15.3846				17.6476				9.23769	8.33333			0.555255	0.51188			0.188292				0.937127				0.182919	0.11964
Bifidobacterium_dentium_HMT_588	3.125				3.76924	1.53846			11.7648	3.84615				3.33333			0.244819				0.32629	0.7455			0.26575	0.142				0.1415
Bifidobacterium_longum_HMT_862	12.5	4.76195			1.76924	4.61538			17.6476	11.5385			12.3769	1			0.79243	0.184965			0.194254	0.5747			0.158882	0.597			0.8379	0.81957
Bifidobacterium_scardovii_HMT_891					1.53846	1.53846			2.94118				1.53846								0.5846	0.2526			0.2292				0.5722
Butyrivibrio_sp._HMT_455			1.49254												1.61293				0.2565												0.3793
Caldilinea_aerophila_HMT_994		9.5239	7.46269		3.76924	1.53846	17.9145		5.88235	3.84615	2		3.76924	3.33333	9.67742			0.2251	0.15477		0.653	0.3375	0.32847		0.967	0.17552	0.3559		0.792	0.118	0.2654
Campylobacter_concisus_HMT_575	4.625	76.1948	89.5522		53.8462	86.1538	89.5522		61.7648	76.9238	83.3333		18.4615	28.3333	79.3226		0.128972	0.129984	0.67867		0.287172	0.151329	0.76986		0.175512	0.193945	0.78664		0.15657	0.33457	0.891325
Campylobacter_curvus_HMT_580	6.25	6.34926			16.9238		1.49254		5.88235	7.69238	3.33333		1.53846		1.61293		0.23135	0.16757			0.6968		0.3237		0.964	0.23796	0.518		0.239		0.3919
Campylobacter_gracilis_HMT_623		1.58732	2.98575				1.49254				3.33333							0.278	0.11925				0.2877				0.3675
Campylobacter_rectus_HMT_748			2.98575				4.47761							3.33333	3.22586				0.15954				0.1217							0.6479	0.1775
Campylobacter_showae_HMT_763		4.76195	32.8358			1.76924	29.8575				36.6667			6.66667	22.5865			0.25332	0.173889			0.82923	0.12272				0.11539			0.26894	0.181485
Capnocytophaga_gingivalis_HMT_337			76.1194				74.6269				46.6667				74.1935				0.821283				0.72315				0.864417				0.859312
Capnocytophaga_granulosa_HMT_325			29.8575				23.886				16.6667				29.3226				0.49978				0.266833				0.449533				0.51791
Capnocytophaga_leadbetteri_HMT_329			79.1448			6.15385	85.7463				63.3333		1.53846	1.66667	75.8645				0.236823			0.2589	0.195542				0.159523		0.4598	0.1414	0.154336
Capnocytophaga_sp._HMT_332			11.943				2.98575								3.22586				0.88548				0.62965								0.11866
Capnocytophaga_sp._HMT_863			8.95522				1.49254								3.22586				0.13552				0.4692								0.2538
Capnocytophaga_sp._HMT_878			7.46269				7.46269				3.33333				6.45161				0.24554				0.78783				0.7689				0.36425
Capnocytophaga_sp._HMT_901			2.98575				4.47761				3.33333				1.61293				0.682				0.43657				0.4699				0.5921
Capnocytophaga_sputigena_HMT_775			86.5672				97.1493				76.6667			1.66667	87.9677				0.1921				0.212649				0.197865			0.497	0.222235
Cardiobacterium_hominis_HMT_633			38.8597				25.3731				33.3333				4.32259				0.225756				0.127911				0.2782				0.214183
Cardiobacterium_valvarum_HMT_540			8.95522				1.49254								4.8388				0.8763				0.5998								0.2384
Catonella_morbi_HMT_165		4.76195	23.886			1.53846	25.3731		2.94118	3.84615	3			1.66667	22.5865			0.12667	0.75651			0.3969	0.9467		0.6695	0.5378	0.773			0.4157	0.86157
Cloacibacterium_normanense_HMT_422	7.8125	6.34926			3.76924	3.76924	2.98575		2.94118		6.66667		1.53846	1.66667			0.15321	0.66532			0.48172	0.15667	0.876929		0.572416		0.92755		0.2111	0.153311
Cloacibacterium_sp._HMT_206	39.625	57.1429	95.5224		53.8462	53.8462	92.5373		35.2941	5	86.6667		35.3846	38.3333	91.9355		0.511716	1.99118	1.57149		0.787368	0.355614	1.96535		0.667363	1.16227	2.11915		1.62572	1.4423	2.27961
Comamonas_testosteroni_HMT_858	1.5625				1.53846	1.53846	1.49254		2.94118								0.19258				0.5125	0.782764	0.843		0.9737
Corynebacterium_amycolatum_HMT_031			2.98575				2.98575												0.52991				0.27527
Corynebacterium_aurimucosum_HMT_034	1.5625		1.49254														0.1937		0.43
Corynebacterium_bovis_HMT_208	1.5625		1.49254		3.76924		1.49254			3.84615				1.66667			0.5739		0.5724		0.1518		0.3298			0.1113				0.137991
Corynebacterium_diphtheriae_HMT_591	1.5625	3.17463	26.8657		4.61538	6.15385	2.89552		2.94118	7.69238	26.6667		1.53846	3.33333	9.67742		0.141488	0.38211	0.6355		0.22283	0.6944	0.38992		0.46631	0.282619	0.542375		0.77991	0.3728	0.35276
Corynebacterium_durum_HMT_595			49.2537				38.8597				33.3333				45.1613				0.423738				0.31521				0.392538				0.444666
Corynebacterium_jeikeium_HMT_047		1.58732	1.49254			1.53846												0.21816	0.231			0.11437
Corynebacterium_kroppenstedtii_HMT_049			1.49254			1.53846													0.3833			0.11128
Corynebacterium_matruchotii_HMT_666			26.8657				17.9145				13.3333				12.9323				0.22566				0.129784				0.13428				0.266254
Corynebacterium_minutissimum_HMT_053	1.5625				1.53846		1.49254										0.273				0.4533		0.2496
Corynebacterium_propinquum_HMT_059		1.58732			1.53846		1.49254						1.53846	1.66667				0.1599			0.2261		0.2169						0.2872	0.1732
Corynebacterium_pseudodiphtheriticum_HMT_060	1.5625	3.17463							2.94118		3.33333		1.53846	1.66667	3.22586		0.1885	0.17486							0.1999		0.66387		0.17343	0.6869	0.22182
Corynebacterium_simulans_HMT_062	1.5625	1.58732	17.9145		3.76924	1.53846	7.46269		2.94118	7.69238	16.6667		1.53846		8.64516		0.24899	0.8127	0.125786		0.3724	0.8336	0.66891		0.2825	0.7973	0.146467		0.266		0.8368
Corynebacterium_singulare_HMT_063	1.5625		8.95522		3.76924	1.53846	7.46269			3.84615	1		1.53846		4.8388		0.15748		0.5564		0.21527	0.51	0.37555			0.14397	0.5756		0.1454		0.35931
Cutibacterium_acnes_HMT_530	1.5625	6.34926				1.53846			2.94118		3.33333		6.15385	11.6667	1.61293		0.3572	0.1219				0.2177			0.6662		0.12369		0.9246	0.78941	0.6627
Delftia_acidovorans_HMT_023						1.53846					3.33333											0.3898					0.33663
Dietzia_cinnamea_HMT_368	9.375	28.5714	22.3886		7.69238	18.4615	23.886		11.7648	15.3846	23.3333		12.3769	35	16.1293		0.49543	0.177875	0.12135		0.39669	0.61462	0.88615		0.79762	0.56336	0.1451		0.113995	0.236826	0.79174
Dolosigranulum_pigrum_HMT_813		3.17463			1.53846						3.33333			1.66667	3.22586			0.18317			0.5989						0.37946			0.2128	0.144331
Eikenella_corrodens_HMT_577	1.5625	7.93658	82.8955			7.69238	86.5672			3.84615	56.6667		4.61538	1.66667	72.5865		0.4328	0.23225	0.3927			0.3885	0.43731			0.14787	0.234766		0.17156	0.452	0.35268
Enterobacter_cancerogenus_HMT_565	3.125				1.53846				2.94118								0.32247				0.27728				0.57585
Enterobacter_hormaechei_HMT_634	4.6875	1.58732	1.49254		1.53846	3.76924					3.33333						0.11111	0.2813	0.1961		0.1429	0.2832					0.5849
Enterococcus_faecalis_HMT_604		1.58732	7.46269		6.15385		7.46269		2.94118		13.3333		1.53846	1.66667	1.61293			0.3988	0.14772		0.17614		0.11548		0.7136		0.22618		0.9285	0.929	0.262
Enterococcus_italicus_HMT_803	3.125	9.5239	2.89552		1.53846	7.69238	16.4179			7.69238	23.3333		1.53846	3.33333	12.9323		0.8818	0.23994	0.54912		0.171	0.19915	0.3741			0.14561	0.53547		0.5776	0.7749	0.328
Escherichia_coli_HMT_574	7.8125		1.49254		13.8462	1.53846	1.49254		5.88235	3.84615	3.33333		7.69238	6.66667	3.22586		0.14311		0.335		0.148343	0.16712	0.2955		0.25569	0.2123	0.8813		0.3789	0.2294	0.8968
Fusobacterium_hwasookii_HMT_953	6.25	25.3968	95.5224		13.8462	38.4615	89.5522		14.7588	46.1538	76.6667		7.69238	2	93.5484		0.276733	0.122592	0.373337		0.158571	0.115864	0.364536		0.156438	0.224524	0.359617		0.126313	0.516751	0.42925
Fusobacterium_naviforme_HMT_689	1.5625		2.98575				4.47761		2.94118					1.66667			0.1976		0.4853				0.691		0.34					0.3414
Fusobacterium_nucleatum_HMT_200			4.47761		1.53846				2.94118										0.2814		0.5233				0.3222
Fusobacterium_nucleatum_HMT_202	12.5	33.3333	73.1343		12.3769	4	88.5971		11.7648	34.6154	63.3333		18.4615	26.6667	67.7419		0.394824	0.383716	0.946661		0.268413	0.89595	0.767865		0.913811	0.946257	0.536317		0.25969	0.533365	0.784679
Fusobacterium_nucleatum_HMT_420		4.76195	1.49254		1.53846	1.53846	2.98575		2.94118				1.53846	1.66667	1.61293			0.2588	0.25191		0.143972	0.2965	0.12968		0.3313				0.29744	0.5583	0.3819
Fusobacterium_nucleatum_HMT_698			16.4179			4.61538	5.97149		5.88235	3.84615	1				6.45161				0.4274			0.15249	0.17151		0.23775	0.1426	0.27395				0.1255
Fusobacterium_periodonticum_HMT_201	7.8125	49.2635	1		1.76924	53.8462	1		23.5294	61.5385	93.3333		18.4615	33.3333	96.7742		0.296528	0.278386	0.897832		0.163223	0.32186	1.1195		0.81926	0.218394	0.947528		0.47825	0.142686	0.938989
Fusobacterium_sp._HMT_203	4.6875	11.1111	49.2537		4.61538	6.15385	52.2389		5.88235	11.5385	43.3333			3.33333	41.9355		0.14662	0.32732	0.16889		0.11723	0.2733	0.181136		0.157489	0.73223	0.172651			0.23524	0.176993
Fusobacterium_sp._HMT_204	1.5625		4.47761				1.49254		2.94118				1.53846	1.66667	3.22586		0.5544		0.18784				0.285		0.441				0.34515	0.2598	0.7317
Fusobacterium_sp._HMT_248	9.375	38.9524	83.5829		16.9238	47.6924	82.8955		11.7648	5	6		6.15385	2	77.4194		0.7977	0.176565	0.152537		0.117736	0.259869	0.178324		0.34844	0.148126	0.173153		0.731593	0.229378	0.78926
Fusobacterium_sp._HMT_370	1.5625	14.2857	71.6418			15.3846	8.59715		8.82353	7.69238	73.3333				72.5865		0.2293	0.51175	0.396669			0.56482	0.456583		0.47625	0.52634	0.448427				0.465393
Gardnerella_vaginalis_HMT_829	1.5625	1.58732			4.61538				2.94118				6.15385	3.33333			0.59442	0.3858			0.63517				0.3919				0.11524	0.14237
Gemella_haemolysans_HMT_626	1	1	1		1	1	1		1	1	1		1	1	1		3.37619	3.71745	2.89738		2.64336	2.82634	3.1429		3.76162	3.18785	3.39166		6.65219	4.86483	2.65489
Gemella_morbillorum_HMT_046	9.625	96.8254	1		9.76924	95.3846	1		91.1765	92.3769	1		92.3769	95	1		0.131899	0.125761	0.119455		0.197184	0.115827	0.114233		0.141725	0.18934	0.139419		0.184983	0.14425	0.115687
Gemella_sanguinis_HMT_757	68.75	98.4127	1		75.3846	95.3846	1		76.4759	92.3769	1		76.9238	75	1		0.566347	0.278997	0.819159		0.687414	0.278674	0.951398		0.951474	0.188749	0.815243		0.171885	0.171748	0.851494
Gracilibacteria_(GN02)_[G-1]_bacterium_HMT_871			16.4179				7.46269				1				6.45161				0.6753				0.2196				0.43976				0.35284
Gracilibacteria_(GN02)_[G-1]_bacterium_HMT_872			23.886				34.3284				23.3333				24.1935				0.179577				0.243374				0.174595				0.334498
Gracilibacteria_(GN02)_[G-2]_bacterium_HMT_873			11.943				5.97149								9.67742				0.54471				0.34231								0.74377
Granulicatella_adiacens_HMT_534	76.5625	96.8254	1		78.4615	1	1		79.4118	96.1538	1		16.9238	7	1		0.434574	0.945583	1.15562		0.321647	1.11559	1.2695		0.298677	0.7683	1.65219		0.11128	0.473153	1.16465
Granulicatella_elegans_HMT_596	68.75	1	1		73.8462	1	1		79.4118	1	1		41.5385	91.6667	1		0.65687	2.42518	2.87543		0.657625	1.77843	2.8426		0.67486	1.65115	2.95924		0.176181	0.957691	2.69593
Haemophilus_haemolyticus_HMT_851	31.25	46.3175	1		15.3846	5.76924	1		2.58824	69.2377	1		55.3846	65	1		0.477639	0.256659	0.451619		0.183434	0.146213	0.545284		0.113551	0.175949	0.536522		0.485995	0.487986	0.437813
Haemophilus_influenzae_HMT_641	4.6875		7.46269			1.53846	8.95522			7.69238	3.33333			3.33333	4.8388		0.65863		0.18322			0.39453	0.3242			0.36583	0.5165			0.637	0.14242
Haemophilus_parahaemolyticus_HMT_945	12.5	14.2857	44.7761		3.76924	9.23769	58.2896		2.94118	11.5385	6		3.76924	1.66667	54.8388		0.89453	0.122823	0.641871		0.78436	0.388181	0.143855		0.1672	0.3182	0.119893		0.169453	0.9122	0.188353
Haemophilus_parainfluenzae_HMT_718	56.25	92.6349	1		56.9238	92.3769	1		58.8235	96.1538	1		66.1538	93.3333	1		0.318127	1.31485	2.61377		0.319468	1.14471	2.77792		0.373759	0.92452	2.49963		1.51592	1.4957	2.68713
Haemophilus_paraphrohaemolyticus_HMT_035		7.93658	47.7612			6.15385	58.2896				66.6667			1.66667	56.4516			0.15876	0.165158			0.71436	0.4417				0.154353			0.7493	0.392685
Haemophilus_pittmaniae_HMT_946			17.9145		1.53846		13.4328				6.66667				16.1293				0.125388		0.2441		0.16671				0.135747				0.153854
Haemophilus_sp._HMT_036	26.5625	6.31746	1		2	53.8462	1		32.3529	61.5385	1		58.4615	73.3333	98.388		0.789139	0.417235	1.28493		0.8731	0.372719	1.12692		0.148342	0.389357	1.28844		0.424557	0.453389	1.3816
Haemophilus_sp._HMT_259	3.125		1.44776				5.97149			3.84615	6.66667		1.53846		1.61293		0.1343		0.28635				0.12653			0.7988	0.46768		0.5876		0.4638
Haemophilus_sp._HMT_908	23.4375	41.2698	1		18.4615	47.6924	1		32.3529	57.6924	1		5.76924	58.3333	1		0.54678	0.753559	0.649926		0.27596	0.12553	0.669366		0.481281	0.946137	0.563361		0.319317	0.148828	0.651239
Haemophilus_sputorum_HMT_944	6.25	23.8952	95.5224		4.61538	2	1		5.88235	23.7692	86.6667		15.3846	13.3333	9.32259		0.273	0.382865	0.559477		0.15734	0.21649	0.731229		0.23348	0.6887	0.549844		0.57778	0.18128	0.797767
Ignavibacterium_album_HMT_982	18.75	68.254	85.7463		3.76924	46.1538	86.5672		2.58824	53.8462	83.3333		23.7692	38.3333	8.64516		0.5288	0.279194	0.36585		0.7222	0.22916	0.359151		0.6985	0.22245	0.35962		0.5322	0.15416	0.36285
Kingella_denitrificans_HMT_582			65.6716				67.1642				5				62.9323				0.111317				0.125124				0.7779				0.178393
Kingella_kingae_HMT_646			19.4299			1.53846	26.8657				23.3333				29.3226				0.19646			0.44329	0.136846				0.19347				0.157827
Kingella_oralis_HMT_706			35.829				25.3731				33.3333		1.53846	1.66667	33.8797				0.382565				0.41936				0.636788		0.2457	0.42411	0.536892
Kingella_sp._HMT_012			26.8657				38.8597				16.6667				35.4839				0.15216				0.291948				0.1928				0.415283
Kingella_sp._HMT_459			1.49254				8.95522				3.33333				1.61293				0.3264				0.384				0.187				0.7151
Kingella_sp._HMT_932			22.3886				29.8575				16.6667				22.5865				0.91255				0.1346				0.2576				0.1734
Klebsiella_aerogenes_HMT_153	1.5625								2.94118				1.53846				0.3498								0.5682				0.3658
Klebsiella_pneumoniae_HMT_731	1.5625	1.58732			1.53846				2.94118				1.53846				0.3713	0.4285			0.1186				0.7397				0.17491
Kluyvera_ascorbata_HMT_865	1.5625								2.94118								0.822								0.21453
Kocuria_atrinae_HMT_189		1.58732	2.98575			1.53846	1.49254								1.61293			0.332	0.356248			0.46947	0.1467								0.7546
Kocuria_palustris_HMT_084			2.98575			1.53846	1.49254												0.79776			0.8144	0.5362
Kocuria_rhizophila_HMT_197			5.97149			1.53846	1.49254							1.66667	1.61293				0.13986			0.1597	0.2561							0.55	0.8982
Lachnoanaerobaculum_orale_HMT_082	5	68.254	58.2896		52.3769	64.6154	52.2389		67.6476	73.7692	6		7.69238	6.66667	43.5484		0.28642	0.997181	0.259749		0.281629	0.148895	0.241154		0.272772	0.149185	0.385844		0.35282	0.3654	0.27893
Lachnoanaerobaculum_saburreum_HMT_494	15.625	7.93658	1.49254		18.4615	4.61538	1.49254		14.7588	7.69238							0.4791	0.26642	0.4899		0.8523	0.1154	0.3558		0.65611	0.19461
Lachnoanaerobaculum_umeaense_HMT_107	12.5	44.4444	94.2986		32.3769	38.4615	91.4478		2.58824	3.76924	9		7.69238	5	82.2586		0.26923	0.36767	0.757696		0.372334	0.4621	0.76919		0.617817	0.32294	0.87132		0.43252	0.33756	0.799177
Lachnospiraceae_[G-2]_bacterium_HMT_088	14.625	41.2698	62.6866		23.7692	35.3846	55.2239		23.5294	46.1538	53.3333		4.61538	1.66667	43.5484		0.389825	0.83594	0.392581		0.595131	0.556348	0.49815		0.145666	0.11898	0.373556		0.15715	0.9363	0.35213
Lachnospiraceae_[G-2]_bacterium_HMT_096	6.25	2.63493	19.4299		12.3769	15.3846	17.9145		17.6476	3.76924	3		1.53846		11.2932		0.616	0.127694	0.56559		0.9372	0.64496	0.46736		0.28735	0.16325	0.151168		0.354		0.53646
Lachnospiraceae_[G-3]_bacterium_HMT_100			16.4179				13.4328				13.3333				8.64516				0.72716				0.4262				0.53764				0.36879
Lactobacillus_acidophilus_HMT_529					1.53846								1.53846								0.6549								0.12536
Lactobacillus_crispatus_HMT_817	3.125				1.53846								1.53846				0.57243				0.81766								0.17322
Lactobacillus_gasseri_HMT_615	17.1875				21.5385				8.82353				3.76924	8.33333			0.729713				0.323969				0.219528				1.9782	0.619621
Lactobacillus_johnsonii_HMT_819	6.25				6.15385				2.94118				21.5385	3.33333			0.14946				0.84985				0.3582				0.176963	0.13744
Lactobacillus_ultunensis_HMT_461					3.76924								1.53846								0.7297								0.33168
Lactococcus_lactis_HMT_804	7.8125	1.58732			1.53846		1.49254			3.84615							0.4385	0.12138			0.19394		0.4654			0.69832
Lancefieldella_parvula_HMT_723	84.375	85.7143	55.2239		87.6924	86.1538	43.2836		91.1765	88.4615	66.6667		64.6154	56.6667	38.7968		1.381	0.239849	0.357773		1.16958	0.196122	0.357177		0.822252	0.256358	0.516223		0.591969	0.26868	0.293555
Lancefieldella_rimae_HMT_750	1.9375		1.49254		13.8462				2.94118				1.53846	1.66667			0.29951		0.1455		0.414				0.379				0.2698	0.2514
Lancefieldella_sp._HMT_199	1.5625				1.53846												0.268				0.16
Lautropia_mirabilis_HMT_022			68.6567				71.6418				43.3333				72.5865				0.18248				0.111294				0.528469				0.125218
Leptotrichia_buccalis_HMT_563		1.58732	7.46269			1.53846	4.47761			7.69238	3.33333				4.8388			0.9987	0.177128			0.3349	0.1241			0.4737	0.9415				0.27526
Leptotrichia_hofstadii_HMT_224	1.5625	1.58732					1.49254				3.33333						0.22515	0.3339					0.39612				0.8338
Leptotrichia_hongkongensis_HMT_213	4.6875	9.5239	7.14925		4.61538	9.23769	73.1343		2.94118	7.69238	6		6.15385	3.33333	69.3548		0.1978	0.49912	0.93575		0.249	0.17337	0.693982		0.42859	0.5265	0.159315		0.54626	0.26926	0.788886
Leptotrichia_shahii_HMT_214	6.25	6.34926	17.9145		4.61538	9.23769	13.4328		14.7588	3.84615	13.3333				9.67742		0.136588	0.5294	0.275465		0.19258	0.15465	0.164188		0.253424	0.1755	0.7777				0.2115
Leptotrichia_sp._HMT_212	1.5625		77.6119		1.53846		82.8955				6				66.1293		0.1541		0.989668		0.3166		0.98788				0.77554				0.77815
Leptotrichia_sp._HMT_215	4.6875	46.3175	95.5224		9.23769	55.3846	94.2986		11.7648	42.3769	93.3333			3.33333	88.7968		0.16742	0.883395	0.264929		0.14723	0.1386	0.332455		0.146537	0.59881	0.465649			0.83317	0.26559
Leptotrichia_sp._HMT_217			1.49254				4.47761				6.66667								0.1886				0.6955				0.914
Leptotrichia_sp._HMT_218	1.5625	4.76195	7.46269		1.53846	3.76924	1.44776				16.6667				6.45161		0.69746	0.238356	0.55448		0.3462	0.41826	0.58694				0.17471				0.737
Leptotrichia_sp._HMT_225		3.17463	41.7914			1.53846	41.7914		2.94118	7.69238	36.6667				37.9677			0.18237	0.26882			0.2458	0.49419		0.8385	0.21831	0.384529				0.561537
Leptotrichia_sp._HMT_392			23.886				29.8575				13.3333				17.7419				0.21667				0.182326				0.65537				0.16318
Leptotrichia_sp._HMT_417	18.75	47.6195	8.59715		29.2377	5.76924	7.14925		47.5882	5	7				64.5161		0.15327	0.18873	0.133825		0.178386	0.26967	0.164426		0.294793	0.341115	0.327756				0.112963
Leptotrichia_sp._HMT_463	3.125	1.58732	16.4179		1.53846	1.53846	11.943		8.82353	7.69238	3				11.2932		0.7216	0.9261	0.36317		0.2453	0.14329	0.3712		0.23561	0.39741	0.19664				0.2745
Leptotrichia_sp._HMT_498	1.5625	3.17463			4.61538	7.69238	2.98575		2.94118	3.84615	3.33333				1.61293		0.957	0.16589			0.72832	0.498661	0.52772		0.26699	0.1476	0.19616				0.12697
Leptotrichia_sp._HMT_879	1.5625	1.58732	17.9145			1.53846	23.886		2.94118		1		1.53846	1.66667	12.9323		0.317	0.5932	0.5583			0.3384	0.56977		0.9453		0.22611		0.6791	0.7942	0.4327
Leptotrichia_wadei_HMT_222	14.625	2.63493	5.97149		15.3846	2	5.97149		29.4118	23.7692	13.3333				1.61293		0.123716	0.3982	0.26155		0.132523	0.28412	0.9185		0.918469	0.22775	0.4655				0.313
Ligilactobacillus_salivarius_HMT_756	1.5625								2.94118								0.176541								0.56798
Limosilactobacillus_fermentum_HMT_608	1.9375	6.34926	2.98575		13.8462	3.76924	5.97149		5.88235	3.84615	3.33333		4.61538	1.66667			0.79618	0.14888	0.3413		0.535632	0.596	0.7924		0.251467	0.11431	0.591		0.22539	0.2792
Limosilactobacillus_oris_HMT_709					1.53846				2.94118												0.489				0.67541
Limosilactobacillus_reuteri_HMT_938	1.9375				1.76924												0.3862				0.764929
Limosilactobacillus_vaginalis_HMT_051	1.5625				7.69238								1.53846				0.1617				0.482264								0.757
Listeria_monocytogenes_HMT_825	3.125				1.53846								3.76924				0.6795				0.1271								0.759
Megasphaera_micronuciformis_HMT_122	21.875	34.9263	19.4299		36.9238	46.1538	1.44776		35.2941	46.1538	26.6667		1.53846	5	14.5161		0.6345	0.44226	0.53257		0.157153	0.844936	0.8392		0.118729	0.677171	0.97566		0.3659	0.86863	0.23438
Melioribacter_roseus_HMT_983	1.5625	15.8732	38.8597		3.76924	7.69238	37.3134			11.5385	5			6.66667	24.1935		0.1849	0.27726	0.74323		0.2945	0.18717	0.71163			0.3257	0.1185			0.12634	0.5194
Micrococcus_luteus_HMT_087	1.5625	3.17463	1.49254			1.53846	2.98575				3.33333		1.53846	3.33333			0.2422	0.7745	0.313			0.487	0.152				0.6449		0.2269	0.12916
Mitsuokella_sp._HMT_521		1.58732			1.53846				2.94118	7.69238								0.3231			0.434				0.9244	0.27263
Mogibacterium_diversum_HMT_593	7.8125	2.63493	19.4299		12.3769	24.6154	25.3731		11.7648	3.76924	33.3333		1.53846	1.66667	12.9323		0.53878	0.115485	0.61179		0.1583	0.197477	0.11669		0.714	0.161713	0.13573		0.379	0.4372	0.54845
Moraxella_catarrhalis_HMT_833	3.125	7.93658	5.97149		3.76924	4.61538	2.98575			3.84615			1.53846		6.45161		0.41144	0.189398	0.2416		0.1154	0.281	0.5626			0.27963			0.21483		0.131857
Moraxella_lincolnii_HMT_154		1.58732	1.49254				1.49254				3.33333		1.53846	1.66667				0.31946	0.216				0.11874				0.69855		0.4273	0.253
Moraxella_nonliquefaciens_HMT_098	3.125	6.34926	13.4328		1.53846	1.53846	25.3731				3.33333		3.76924		19.3548		0.32747	0.74699	0.288173		0.79276	0.144	0.39214				0.7775		0.19624		0.589539
Moraxella_osloensis_HMT_711	3.125	1.58732	2.98575				7.46269				3.33333			3.33333	1.61293		0.12315	0.18428	0.785				0.37446				0.6589			0.1858	0.533
Moraxella_sp._HMT_276			11.943				22.3886				3.33333				14.5161				0.231999				0.359261				0.816				0.45885
Neisseria_cinerea_HMT_956	17.1875	57.1429	1		2	64.6154	1		29.4118	76.9238	1		33.8462	53.3333	1		0.118663	0.516221	2.6989		0.37653	1.1811	2.12514		0.236967	0.497881	1.82497		0.745687	0.647349	2.52212
Neisseria_elongata_HMT_598			56.7164				46.2687				33.3333			1.66667	58.6452				0.692596				0.81691				0.529359			0.8284	0.18482
Neisseria_flava_HMT_609			85.7463				82.8955				63.3333				83.8797				0.442492				0.426662				0.546624				0.636273
Neisseria_flavescens_HMT_610	7.8125	46.3175	1		7.69238	53.8462	1		17.6476	42.3769	1		18.4615	4	1		0.677524	0.69748	4.51118		0.16542	0.549643	4.3454		0.181385	0.579523	4.28231		0.267674	0.166957	3.97918
Neisseria_gonorrhoeae_HMT_621		1.58732	13.4328			1.53846	11.943		2.94118		2				8.64516			0.392	0.32865			0.33	0.24526		0.1515		0.55973				0.23683
Neisseria_lactamica_HMT_649	9.375	19.4762	11.943		9.23769	9.23769	14.9254		5.88235	7.69238	13.3333		3.76924	6.66667	11.2932		0.277636	0.38239	0.99286		0.89491	0.1658	0.168785		0.35176	0.44833	0.79952		0.34438	0.259773	0.16824
Neisseria_macacae_HMT_099			73.1343				76.1194				73.3333				64.5161				0.365627				0.439365				0.178979				0.348462
Neisseria_meningitidis_HMT_669	4.6875	15.8732	74.6269		4.61538	26.1538	83.5829		2.94118	19.2377	7		1.76924	8.33333	74.1935		0.54324	0.8343	0.47289		0.13791	0.135225	0.399141		0.183	0.7362	0.41626		0.49972	0.26727	0.3777
Neisseria_mucosa_HMT_682	1.5625	9.5239	94.2986		1.53846	7.69238	98.5746			7.69238	8		1.53846		95.1613		0.378	0.2696	0.146499		0.3142	0.29458	0.161734			0.27196	0.17747		0.247		0.156616
Neisseria_oralis_HMT_014			13.4328				14.9254				6.66667				11.2932				0.558328				0.7552				0.271666				0.459128
Neisseria_perflava_HMT_101	6.25	52.3895	1		7.69238	61.5385	1		8.82353	57.6924	1		21.5385	36.6667	1		0.49874	0.531831	3.15782		0.144196	1.81586	3.3222		0.234936	0.672229	2.75811		0.261443	0.175699	2.52292
Neisseria_polysaccharea_HMT_737		3.17463	44.7761		1.53846	4.61538	5.74627		2.94118		26.6667		7.69238	6.66667	46.7742			0.1584	0.139152		0.11896	0.21265	0.147598		0.843		0.63334		0.2822	0.36253	0.15886
Neisseria_sicca_HMT_764			5.74627				56.7164				46.6667			1.66667	53.2259				0.871142				0.12235				0.917332			0.14646	0.198697
Neisseria_sp._HMT_018			35.829				34.3284				26.6667		1.53846		35.4839				0.2436				0.12967				0.65939		0.537		0.169965
Neisseria_sp._HMT_020			1.44776			1.53846	2.98575				13.3333				12.9323				0.17974			0.2165	0.6138				0.26687				0.2478
Neisseria_sp._HMT_499			1.49254				4.47761				6.66667				3.22586				0.2764				0.1356				0.16353				0.291
Neisseria_subflava_HMT_476	1.5625	26.9841	98.5746		1.53846	32.3769	1		11.7648	34.6154	1		1.76924	16.6667	95.1613		0.818	0.181819	0.219597		0.3889	0.26527	0.422733		0.52436	0.19999	0.172127		0.61131	0.7441	0.374285
Neisseria_weaveri_HMT_092	1.5625	15.8732	91.4478			23.7692	91.4478		2.94118	15.3846	8		6.15385	1	88.7968		0.9157	0.8278	0.53793			0.9956	0.477333		0.18431	0.65138	0.432285		0.21117	0.64732	0.474451
Neisseriaceae_[G-1]_bacterium_HMT_174	3.125	3.17463			3.76924	4.61538	1.49254			3.84615	3.33333		3.76924	11.6667			0.11221	0.1773			0.34	0.18244	0.3757			0.9289	0.1731		0.34335	0.52191
Oribacterium_asaccharolyticum_HMT_108	3.125	1.58732	8.95522		4.61538	1.53846	7.46269		5.88235	7.69238	2				11.2932		0.28912	0.2418	0.23582		0.38799	0.1244	0.21887		0.19717	0.61326	0.6851				0.82232
Oribacterium_parvum_HMT_934			2.89552				2.89552				23.3333				17.7419				0.96143				0.129				0.7935				0.78429
Oribacterium_sinus_HMT_457	1.5625	6.34926	62.6866		3.76924	4.61538	68.6567		8.82353	11.5385	66.6667			1.66667	59.6774		0.4877	0.17897	0.34778		0.139	0.3128	0.396357		0.2212	0.4732	0.38364			0.6542	0.498836
Ottowia_sp._HMT_894			11.943				1.44776												0.821				0.3829
Parascardovia_denticolens_HMT_586	1.5625												4.61538	1.66667			0.15545												0.42284	0.13355
Parvimonas_sp._HMT_110			1.49254				1.49254							1.66667	1.61293				0.4119				0.2448							0.7583	0.6251
Parvimonas_sp._HMT_393			1.49254				4.47761				3.33333				1.61293				0.4642				0.26458				0.11693				0.2899
Pedobacter_sp._HMT_318	1.5625						1.49254										0.4263						0.11126
Pedobacter_sp._HMT_933	1.5625						1.49254										0.5588						0.4675
Peptidiphaga_gingivicola_HMT_848			2.98575												1.61293				0.19583												0.65475
Peptococcus_sp._HMT_168		1.58732	26.8657				25.3731				33.3333				24.1935			0.242	0.95977				0.1881				0.13555				0.112962
Peptostreptococcaceae_[G-1]_[Eubacterium]_sulci_HMT_467			11.943		1.53846		17.9145				16.6667				11.2932				0.34769		0.23137		0.5173				0.52248				0.27717
Peptostreptococcaceae_[G-7]_[Eubacterium]_yurii_HMT_377			4.47761				1.49254								1.61293				0.2345				0.3983								0.3328
Peptostreptococcaceae_[G-7]_bacterium_HMT_922							1.49254								1.61293								0.241								0.5765
Peptostreptococcus_stomatis_HMT_112		1.58732	55.2239		3.76924	1.53846	49.2537		5.88235	3.84615	53.3333				46.7742			0.643	0.27774		0.16321	0.391	0.276931		0.4246	0.13782	0.286239				0.272283
Porphyromonas_catoniae_HMT_283	3.125	7.93658	61.1943		1.53846	1.53846	5.74627				43.3333			1.66667	35.4839		0.7421	0.19346	0.649541		0.1639	0.464	0.536694				0.311			0.29	0.479972
Porphyromonas_endodontalis_HMT_273							1.49254								1.61293								0.3869								0.15345
Porphyromonas_gingivalis_HMT_619		4.76195				1.76924				11.5385				11.6667				0.948				0.23585				0.18818				0.2468
Porphyromonas_pasteri_HMT_279	28.125	79.3658	1		35.3846	83.7692	1		35.2941	8.76924	1		3.76924	78.3333	1		0.229472	1.25974	4.49638		0.184159	0.829964	4.49598		0.38428	0.582764	4.16526		0.278632	0.982553	4.44171
Porphyromonas_sp._HMT_275			11.943				11.943				1				6.45161				0.13566				0.139918				0.21371				0.92976
Porphyromonas_sp._HMT_277			11.943				7.46269				3.33333				4.8388				0.59822				0.7778				0.8126				0.3897
Porphyromonas_sp._HMT_278	1.5625	4.76195	64.1791			3.76924	52.2389			3.84615	43.3333		1.53846	1.66667	4.32259		0.2437	0.9182	0.31392			0.972	0.262976			0.828	0.178732		0.3321	0.5435	0.227534
Porphyromonas_sp._HMT_284	4.6875	25.3968	8.59715		6.15385	21.5385	83.5829		2.94118	15.3846	73.3333		4.61538	16.6667	74.1935		0.215	0.171722	0.571743		0.52295	0.93669	0.55832		0.14269	0.4633	0.662379		0.21157	0.9827	0.447254
Porphyromonas_sp._HMT_930	68.75	1	1		7.76924	1	1		76.4759	1	1		73.8462	1	1		1.18146	3.42594	3.28214		1.21253	3.76729	4.53229		2.45382	4.85957	3.75486		1.6367	2.65681	4.51159
Prevotella_aurantiaca_HMT_943	1.5625		13.4328				8.95522		2.94118	3.84615	16.6667				12.9323		0.37		0.198455				0.215656		0.387	0.1886	0.33991				0.4715
Prevotella_fusca_HMT_782	3.125	3.17463	1.49254		1.53846	3.76924				7.69238	3.33333						0.6546	0.1181	0.354		0.5972	0.6366				0.34773	0.4118
Prevotella_histicola_HMT_298	75	49.2635	28.3583		76.9238	58.4615	13.4328		88.2353	5	36.6667		58.4615	13.3333	29.3226		2.85463	0.22192	0.28918		3.25983	0.414829	0.16969		1.82434	0.132783	0.26488		0.38838	0.46434	0.286141
Prevotella_intermedia_HMT_643			5.97149				1.49254				3.33333								0.15828				0.638				0.17853
Prevotella_jejuni_HMT_313	96.875	95.239	94.2986		98.4615	96.9238	89.5522		94.1176	1	9		86.1538	7	79.3226		3.25649	0.881431	0.133255		2.52686	0.799125	0.148362		2.76454	1.29499	0.249747		0.189242	0.13284	0.168628
Prevotella_loescheii_HMT_658			1.44776				4.47761				3.33333				3.22586				0.92427				0.13283				0.3715				0.15599
Prevotella_maculosa_HMT_289	1.5625		2.98575			1.53846	1.49254										0.841		0.13311			0.4521	0.5784
Prevotella_melaninogenica_HMT_469	1	1	1		98.4615	1	1		97.5882	1	1		93.8462	1	1		3.49786	3.92565	2.33755		5.69242	5.27183	2.89338		5.61849	3.16589	2.17265		0.192358	0.573126	1.75998
Prevotella_nanceiensis_HMT_299	18.75	55.5556	1		2	6	1		2.58824	61.5385	96.6667		26.1538	45	96.7742		0.123781	0.383625	0.616141		0.146919	0.19699	0.733935		0.156165	0.388414	0.531142		0.13789	0.363299	0.666829
Prevotella_nigrescens_HMT_693			1.49254											1.66667					0.16156											0.683
Prevotella_oris_HMT_311		1.58732	4.47761				1.49254											0.5315	0.6546				0.551
Prevotella_oulorum_HMT_288	6.25	22.2222	5.97149		4.61538	1.76924	5.97149		5.88235	11.5385	3.33333			1.66667	3.22586		0.51681	0.214434	0.28473		0.112787	0.96883	0.33296		0.2588	0.159234	0.23125			0.8916	0.3265
Prevotella_pallens_HMT_714	6.25	19.4762	73.1343		6.15385	23.7692	68.6567		14.7588	15.3846	7		1.53846	1	59.6774		0.27788	0.219659	0.11856		0.139471	0.341494	0.17447		0.543371	0.112278	0.176556		0.87	0.199714	0.95121
Prevotella_saccharolytica_HMT_781			4.47761				1.49254								1.61293				0.2198				0.3113								0.339
Prevotella_salivae_HMT_307	28.125	39.6825	61.1943		29.2377	53.8462	44.7761		44.1176	57.6924	6		9.23769	15	46.7742		0.231343	0.111469	0.563287		0.368785	0.126778	0.618955		0.357657	0.268622	0.114629		0.421958	0.185868	0.528341
Prevotella_scopos_HMT_885	34.375	44.4444	82.8955		44.6154	55.3846	86.5672		47.5882	5	8		1.53846	6.66667	69.3548		0.11511	0.159968	0.118686		0.144172	0.683292	0.129228		0.92817	0.225298	0.115153		0.4265	0.33753	0.998371
Prevotella_shahii_HMT_795			55.2239			1.53846	56.7164			7.69238	43.3333				53.2259				0.467737			0.63299	0.5632			0.145955	0.469277				0.679319
Prevotella_sp._HMT_305	1.5625		19.4299		4.61538		28.3583		5.88235	3.84615	23.3333				14.5161		0.17267		0.63678		0.51746		0.9387		0.3683	0.12876	0.95693				0.661
Prevotella_sp._HMT_306	46.875	36.5794	32.8358		58.4615	36.9238	4.29857		26.4759	34.6154	3		12.3769	8.33333	29.3226		0.35468	0.55357	0.275688		0.386449	0.176552	0.4791		0.76373	0.153267	0.126683		0.15119	0.1947	0.332591
Prevotella_sp._HMT_309	3.125	17.4632	17.9145		6.15385	2	17.9145		5.88235	19.2377	33.3333				17.7419		0.67577	0.17665	0.1427		0.2275	0.41894	0.15672		0.67578	0.353768	0.34541				0.91267
Prevotella_sp._HMT_314	53.125	68.254	74.6269		66.1538	84.6154	77.6119		73.5294	69.2377	7		6.15385	18.3333	64.5161		0.192838	0.153721	0.124478		0.264443	0.156843	0.156885		0.213683	0.347257	0.114224		0.2583	0.78841	0.77138
Prevotella_sp._HMT_317			11.943				4.47761				6.66667				3.22586				0.189194				0.3896				0.19377				0.24715
Prevotella_sp._HMT_396	3.125	3.17463	22.3886		3.76924	1.53846	23.886			3.84615	13.3333				11.2932		0.4515	0.663	0.59458		0.17454	0.4293	0.6699			0.8252	0.44631				0.35974
Prevotella_sp._HMT_472			22.3886				1.44776				3.33333				11.2932				0.294941				0.96484				0.1959				0.88426
Prevotella_sp._HMT_475			8.95522				1.44776				13.3333			1.66667	6.45161				0.45152				0.3767				0.48392			0.4462	0.35176
Prevotella_sp._HMT_942	18.75	38.9524	85.7463		32.3769	4	76.1194		17.6476	3.76924	63.3333		13.8462	18.3333	82.2586		0.98545	0.367853	0.461963		0.192213	0.121398	0.365369		0.8961	0.111683	0.253634		0.161272	0.48782	0.319351
Prevotella_veroralis_HMT_572	51.5625	44.4444	31.3433		58.4615	41.5385	38.8597		52.9412	42.3769	36.6667		6.15385	3.33333	2.96774		0.391388	0.19418	0.11381		0.478886	0.285795	0.139293		0.4745	0.89455	0.147579		0.25232	0.685	0.16252
Pseudoleptotrichia_goodfellowii_HMT_845	14.625	46.3175	98.5746		16.9238	5.76924	98.5746		14.7588	5	93.3333		9.23769	11.6667	98.388		0.6727	0.55996	1.94162		0.581718	0.626395	1.56636		0.336736	0.45956	2.39344		0.185412	0.19636	2.31785
Pseudoleptotrichia_sp._HMT_219	7.8125	3.15873	89.5522		15.3846	29.2377	88.5971		17.6476	38.4615	86.6667		7.69238	6.66667	85.4839		0.8835	0.43127	0.173493		0.174228	0.36969	0.228142		0.631663	0.33212	0.11919		0.378351	0.324754	0.192375
Pseudoleptotrichia_sp._HMT_221	29.6875	68.254	98.5746		23.7692	69.2377	98.5746		41.1765	69.2377	96.6667		4.61538	1	96.7742		0.274836	0.721592	1.2376		0.184734	0.875744	0.861236		0.183537	0.362299	1.14871		0.15435	0.3726	1.38245
Riemerella_sp._HMT_322	9.375	55.5556	94.2986		9.23769	55.3846	98.5746		17.6476	38.4615	86.6667		16.9238	36.6667	95.1613		0.48875	0.444267	0.892616		0.67184	0.373678	0.919595		0.7117	0.147695	0.64397		0.14725	0.373928	0.858796
Rothia_aeria_HMT_188	3.125	4.76195	68.6567		3.76924	4.61538	67.1642		2.94118		36.6667		9.23769	16.6667	72.5865		0.1784	0.8664	0.123276		0.6771	0.7438	0.118628		0.3188		0.746188		0.2844	0.37336	0.192642
Rothia_dentocariosa_HMT_587	85.9375	87.3159	95.5224		8	78.4615	97.1493		7.58824	76.9238	1		52.3769	9	93.5484		0.661769	0.542	0.884535		0.521291	0.438478	0.815632		0.51625	0.449794	0.86243		0.52879	0.842989	0.163844
Rothia_mucilaginosa_HMT_681	1	1	1		1	1	1		1	1	1		1	1	1		5.9285	5.51272	3.92218		5.15712	5.38892	3.93489		4.817	4.59834	3.57588		7.59829	12.846	3.82333
Ruminococcaceae_[G-1]_bacterium_HMT_075	1.5625	12.6984	79.1448		4.61538	16.9238	82.8955		8.82353	11.5385	6		1.53846		74.1935		0.151	0.258999	0.238197		0.15795	0.593676	0.218416		0.17361	0.295363	0.77526		0.8216		0.195344
Ruminococcaceae_[G-2]_bacterium_HMT_085	1.5625	11.1111	35.829		6.15385	9.23769	46.2687		11.7648	3.84615	36.6667			3.33333	3.64516		0.1261	0.67946	0.161212		0.6814	0.6175	0.184395		0.149375	0.5415	0.148934			0.9317	0.162497
Saccharibacteria_(TM7)_[G-1]_bacterium_HMT_347			1.44776				14.9254				1				11.2932				0.7359				0.9393				0.11672				0.97588
Saccharibacteria_(TM7)_[G-1]_bacterium_HMT_348			14.9254				8.95522				3.33333				8.64516				0.14848				0.9466				0.16467				0.13538
Saccharibacteria_(TM7)_[G-1]_bacterium_HMT_352	12.5	36.5794	89.5522		16.9238	49.2377	83.5829		2.58824	46.1538	83.3333		1.76924	11.6667	75.8645		0.472195	0.99273	0.155646		0.382564	0.136139	0.233273		0.292325	0.126182	0.255893		0.636785	0.5294	0.193414
Saccharibacteria_(TM7)_[G-1]_bacterium_HMT_952			4.47761				2.98575			3.84615	1				3.22586				0.22879				0.1779			0.1715	0.1693				0.19545
Saccharibacteria_(TM7)_[G-1]_bacterium_HMT_957	9.375	28.5714	77.6119		1.76924	29.2377	82.8955		8.82353	23.7692	73.3333		9.23769	8.33333	72.5865		0.69142	0.28689	0.76338		0.38999	0.228613	0.73219		0.3765	0.219184	0.63363		0.82481	0.8277	0.682428
Saccharibacteria_(TM7)_[G-3]_bacterium_HMT_351	9.375	12.6984	2.89552		3.76924	7.69238	4.29857		5.88235	3.84615	33.3333		1.53846		37.9677		0.355258	0.7953	0.68876		0.1621	0.3286	0.15225		0.41282	0.56137	0.12534		0.2127		0.155438
Saccharibacteria_(TM7)_[G-6]_bacterium_HMT_870	65.625	71.4286	86.5672		61.5385	61.5385	95.5224		55.8824	53.8462	76.6667		55.3846	53.3333	88.7968		1.13271	0.569757	0.299652		0.939768	0.571962	0.368986		0.474327	0.289372	0.316364		0.975115	0.65428	0.426449
Saccharibacteria_(TM7)_[G-7]_bacterium_HMT_986	1.5625		2.98575				8.95522				6.66667			1.66667	1.61293		0.2213		0.4951				0.33833				0.1222			0.4222	0.481
Saccharibacteria_(TM7)_[G-7]_bacterium_HMT_987			16.4179			1.53846	13.4328				23.3333				9.67742				0.3541			0.2158	0.25349				0.4382				0.265
Saccharibacteria_(TM7)_[G-7]_bacterium_HMT_989	1.5625	6.34926	28.3583			1.53846	35.829			3.84615	4			3.33333	19.3548		0.2442	0.13487	0.61486			0.3496	0.74622			0.1312	0.79898			0.643	0.54251
Scardovia_wiggsiae_HMT_195	1.5625				3.76924								26.1538	11.6667			0.9627				0.54127								0.58649	0.493836
Schaalia_cardiffensis_HMT_850	1.5625	1.58732			4.61538		5.97149		5.88235	3.84615	1				3.22586		0.1677	0.3221			0.4426		0.9231		0.6325	0.1483	0.19444				0.631
Schaalia_lingnae_HMT_181	87.5	98.4127	97.1493		87.6924	92.3769	94.2986		85.2941	96.1538	96.6667		36.9238	63.3333	96.7742		0.391579	0.262555	0.97356		0.51857	0.343575	0.963922		0.272878	0.237455	0.17587		0.198294	0.483487	0.96573
Schaalia_meyeri_HMT_671	9.375	14.2857	17.9145		13.8462	1.76924	16.4179		17.6476	19.2377	26.6667		4.61538	13.3333	6.45161		0.46178	0.4417	0.36514		0.56495	0.34938	0.3645		0.64872	0.68178	0.6931		0.182	0.45697	0.15458
Schaalia_odontolytica_HMT_701	67.1875	93.6579	1		72.3769	92.3769	97.1493		79.4118	1	96.6667		44.6154	85	1		0.453253	0.767582	0.453726		0.45385	0.892977	0.495916		0.67628	0.964951	0.672418		0.499723	0.63585	0.523694
Schaalia_sp._HMT_172	25	71.4286	94.2986		29.2377	69.2377	89.5522		41.1765	76.9238	96.6667		18.4615	38.3333	88.7968		0.48975	0.249355	0.241959		0.975787	0.253386	0.244775		0.662811	0.357792	0.241242		0.261377	0.11347	0.218596
Schaalia_sp._HMT_178			5.97149				5.97149				3.33333				1.61293				0.29744				0.2786				0.15963				0.4418
Schaalia_sp._HMT_180	5	82.5397	1		52.3769	86.1538	97.1493		64.7588	88.4615	96.6667		3.76924	58.3333	98.388		0.18653	0.18983	0.414799		0.16725	0.226876	0.339864		0.178873	0.346736	0.371557		0.522395	0.772919	0.496429
Schaalia_sp._HMT_877			1.49254				2.98575												0.358				0.741
Selenomonas_dianae_HMT_139	1.5625				1.53846				2.94118								0.23				0.9267				0.7268
Selenomonas_flueggei_HMT_125		1.58732			3.76924				2.94118									0.2985			0.39776				0.3649
Selenomonas_infelix_HMT_639	1.5625		1.49254		1.53846		1.49254		2.94118								0.1494		0.7246		0.175		0.6997		0.3476
Selenomonas_noxia_HMT_130			2.98575				1.49254												0.29683				0.6657
Selenomonas_sp._HMT_136	3.125	1.58732			1.53846		2.98575		11.7648	7.69238	6.66667				1.61293		0.95114	0.677			0.393		0.9321		0.125522	0.3774	0.14414				0.1518
Selenomonas_sp._HMT_149	1.5625				1.53846		1.49254		5.88235	7.69238					1.61293		0.1333				0.1886		0.353		0.64475	0.34995					0.4889
Selenomonas_sp._HMT_478									5.88235						1.61293										0.15564						0.13726
Selenomonas_sp._HMT_892	1.5625		1.49254						2.94118								0.2359		0.1585						0.3255
Selenomonas_sputigena_HMT_151			1.49254		3.76924														0.3663		0.7652
Simonsiella_muelleri_HMT_683		3.17463	44.7761			3.76924	5.74627		2.94118	7.69238	53.3333				41.9355			0.18523	0.171333			0.6597	0.198263		0.12647	0.311894	0.163533				0.176583
Sneathia_sanguinegens_HMT_837	1.9375	17.4632	64.1791		13.8462	2	76.1194		14.7588	23.7692	56.6667		9.23769	11.6667	67.7419		0.7463	0.24271	0.15496		0.132496	0.192967	0.128215		0.287547	0.177449	0.6866		0.25955	0.1734	0.1747
Sneathia_vaginalis_HMT_844	15.625	34.9263	89.5522		23.7692	32.3769	92.5373		2.58824	5	83.3333		16.9238	31.6667	91.9355		0.43193	0.152576	0.585586		0.71725	0.125227	0.714786		0.197566	0.124988	0.389393		0.163893	0.144423	0.589287
Solobacterium_moorei_HMT_678	25	44.4444	83.5829		3.76924	55.3846	86.5672		35.2941	69.2377	86.6667		1.53846		72.5865		0.37629	0.56535	0.95357		0.793129	0.892448	0.11264		0.633654	0.18362	0.973221		0.534		0.56559
Staphylococcus_aureus_HMT_550	25	6.34926	1.49254		18.4615	1.76924	5.97149		14.7588	7.69238	6.66667		29.2377	1	1.61293		0.93796	0.26842	0.2327		0.74561	0.3225	0.817		0.93543	0.1753	0.13674		0.3225	0.2779	0.3479
Staphylococcus_auricularis_HMT_331	4.6875	1.58732			1.53846		1.49254										0.27837	0.4258			0.8333		0.2722
Staphylococcus_capitis_HMT_116	3.125	3.17463															0.1972	0.139
Staphylococcus_caprae_HMT_567	3.125	1.58732			1.53846								3.76924				0.16178	0.12123			0.7283								0.4198
Staphylococcus_epidermidis_HMT_601	4.6875	11.1111			4.61538	7.69238	2.98575		2.94118	3.84615	3.33333		18.4615	4	1.61293		0.22433	0.93699			0.11525	0.33349	0.143		0.45	0.1386	0.21999		0.1993	0.231433	0.441
Staphylococcus_haemolyticus_HMT_120	4.6875	3.17463	1.49254		1.53846	1.53846	1.49254						4.61538				0.3112	0.12674	0.6374		0.13136	0.46	0.13177						0.54355
Staphylococcus_hominis_HMT_127	25	17.4632	1.49254		21.5385	9.23769	1.49254		17.6476	11.5385	6.66667		32.3769	26.6667			0.628971	0.116479	0.389		0.2893	0.18281	0.14389		0.475557	0.55469	0.16313		0.396283	0.18212
Staphylococcus_lugdunensis_HMT_128	7.8125	3.17463			4.61538								29.2377	3.33333			0.48713	0.22942			0.3942								0.7882	0.9623
Staphylococcus_pasteuri_HMT_141	3.125	1.58732			1.53846								1.53846				0.9579	0.3952			0.4197								0.19536
Staphylococcus_pettenkoferi_HMT_142	4.6875	1.58732			3.76924									1.66667			0.1855	0.3165			0.15589									0.743
Staphylococcus_schleiferi_HMT_233	1.5625	1.58732			1.53846												0.1838	0.3116			0.359
Staphylococcus_warneri_HMT_076	1.5625													1.66667			0.4232													0.2348
Stenotrophomonas_maltophilia_HMT_663					3.76924		1.49254														0.94649		0.2859
Stomatobaculum_longum_HMT_419	18.75	17.4632	2.98575		23.7692	26.1538	5.97149		29.4118	38.4615	1		4.61538	3.33333	6.45161		0.271145	0.117884	0.6818		0.366683	0.235834	0.21785		0.633543	0.259285	0.29767		0.1762	0.9564	0.3329
Stomatobaculum_sp._HMT_097	3.125		32.8358		3.76924		29.8575		2.94118	3.84615	46.6667			1.66667	25.8645		0.18993		0.158156		0.7895		0.183854		0.3746	0.27142	0.236376			0.11572	0.112381
Streptococcus_agalactiae_HMT_537			1.49254		1.53846				2.94118	3.84615			6.15385		1.61293				0.5849		0.9472				0.581	0.8718			0.78315		0.38
Streptococcus_anginosus_HMT_543	3.125	1.58732	2.98575		6.15385		1.49254		14.7588	7.69238	3.33333		9.23769	6.66667	1.61293		0.4249	0.4127	0.485		0.15394		0.2277		0.64945	0.41376	0.5761		0.244879	0.1825	0.2992
Streptococcus_australis_HMT_073	1	1	1		98.4615	1	1		1	1	1		98.4615	98.3333	1		0.656491	0.461564	0.927576		0.573371	0.542296	1.33888		0.534157	0.334955	0.995765		0.546772	0.46739	1.12242
Streptococcus_constellatus_HMT_576		1.58732	1.49254								3.33333		3.76924		3.22586			0.2995	0.1253								0.592		0.14596		0.6518
Streptococcus_cristatus_HMT_578	51.5625	65.7937	98.5746		67.6924	63.7692	97.1493		58.8235	69.2377	96.6667		52.3769	61.6667	95.1613		0.88356	0.997283	0.15424		0.826578	0.889738	0.129512		0.857827	0.125599	0.141177		0.74429	0.131362	0.123248
Streptococcus_cristatus_HMT_886	4.6875	4.76195	1.49254		3.76924	1.53846	1.49254				3.33333		4.61538	3.33333	3.22586		0.8663	0.8397	0.1261		0.3162	0.2539	0.185				0.6251		0.9568	0.5966	0.5819
Streptococcus_gordonii_HMT_622	54.6875	47.6195	58.2896		53.8462	33.8462	52.2389		38.2353	34.6154	53.3333		46.1538	56.6667	43.5484		0.17364	0.1665	0.326574		0.191381	0.13591	0.342382		0.111534	0.16158	0.153662		0.18864	0.186816	0.76682
Streptococcus_infantis_HMT_431	82.8125	1	1		9.76924	98.4615	1		91.1765	1	1		87.6924	96.6667	1		0.735185	0.73955	0.888462		0.64428	0.99372	0.833212		0.448872	0.364123	0.972352		0.66685	1.66795	0.99194
Streptococcus_infantis_HMT_638	95.3125	1	1		95.3846	1	1		91.1765	1	1		93.8462	1	1		0.245198	0.412198	1.41773		0.564651	0.71441	1.64897		0.149962	0.494391	1.42369		1.49567	0.79945	1.45883
Streptococcus_intermedius_HMT_644			2.89552				7.46269		2.94118		6.66667		1.53846		11.2932				0.113149				0.5542		0.3436		0.12785		0.6641		0.96726
Streptococcus_lactarius_HMT_948	9.625	1	77.6119		98.4615	98.4615	58.2896		88.2353	96.1538	66.6667		84.6154	1	59.6774		0.88364	0.846986	0.4732		1.32171	0.924675	0.371645		0.572243	1.46482	0.991735		1.93249	6.61633	0.242393
Streptococcus_mitis_HMT_677	1	1	1		1	1	1		1	1	1		1	1	1		18.6277	18.3158	1.46583		19.8943	17.3993	1.89141		21.1144	18.3718	11.355		27.5883	16.6397	1.31797
Streptococcus_oralis_HMT_058	1	1	1		1	1	1		1	1	1		1	1	1		1.94324	2.87132	5.26573		2.14726	3.3658	4.53794		2.79811	4.12558	4.54716		3.46526	4.58288	3.92846
Streptococcus_oralis_HMT_070	95.3125	1	1		92.3769	1	1		97.5882	1	1		96.9238	98.3333	1		0.158798	0.21824	0.223328		0.155525	0.295974	0.218717		0.226595	0.216145	0.222964		0.235563	0.186672	0.187963
Streptococcus_oralis_HMT_071	96.875	1	1		98.4615	1	1		1	1	1		98.4615	1	1		0.375666	0.38439	0.217335		0.463553	0.445737	0.187529		0.412386	0.454134	0.244666		0.367937	0.464855	0.278547
Streptococcus_oralis_HMT_398	1	1	1		1	1	1		1	1	1		1	1	1		3.74658	5.4322	2.68552		2.68592	5.27649	2.87864		4.75836	4.69353	3.25529		1.7634	8.39227	2.81332
Streptococcus_oralis_HMT_707	98.4375	1	1		96.9238	1	1		1	1	1		1	96.6667	1		0.311766	0.375524	0.197113		0.296467	0.357848	0.223958		0.44962	0.32928	0.236847		0.357696	0.215578	0.184348
Streptococcus_parasanguinis_HMT_411	1	1	98.5746		98.4615	1	98.5746		97.5882	1	9		95.3846	1	96.7742		2.85671	1.17967	0.272626		1.67684	1.27986	0.255645		1.73196	0.733125	0.258548		1.68815	0.784617	0.154353
Streptococcus_parasanguinis_HMT_721	85.9375	92.6349	91.4478		89.2377	78.4615	88.5971		76.4759	88.4615	9		67.6924	75	88.7968		0.695687	0.217514	0.8647		0.516178	0.141193	0.863228		0.667685	0.75272	0.184765		0.185542	0.77369	0.926895
Streptococcus_peroris_HMT_728	1	1	98.5746		1	1	94.2986		94.1176	1	1		95.3846	1	91.9355		1.33652	2.6375	0.574398		0.961329	2.75973	0.339152		1.58198	2.81821	0.589784		1.77688	7.78151	0.744127
Streptococcus_pneumoniae_HMT_734	1	1	1		93.8462	1	1		97.5882	1	1		96.9238	96.6667	1		0.368448	0.522838	0.338326		0.371566	0.453546	0.351926		0.357315	0.547477	0.347367		0.514999	0.382738	0.366342
Streptococcus_pyogenes_HMT_745			2.98575				1.49254							3.33333					0.4617				0.272							0.795
Streptococcus_salivarius_HMT_755	1	1	1		1	1	97.1493		1	1	96.6667		1	1	1		8.41639	3.38652	1.62157		7.82496	3.18759	1.32267		6.46677	3.57533	1.33585		4.44773	4.12336	1.89172
Streptococcus_sanguinis_HMT_758	75	88.8889	1		72.3769	84.6154	98.5746		67.6476	1	1		52.3769	68.3333	1		0.27774	0.445873	0.286235		0.32597	0.429266	0.38641		0.28589	0.5471	0.263112		0.17228	0.283311	0.342931
Streptococcus_sinensis_HMT_767	43.75	3.15873	19.4299		23.7692	13.8462	2.89552		17.6476	7.69238	23.3333		27.6924	26.6667	12.9323		0.124657	0.78788	0.3932		0.48859	0.3152	0.49866		0.38411	0.1519	0.49289		0.7881	0.71657	0.2943
Streptococcus_sp._HMT_056	14.625	6.34926	23.886		18.4615	3.76924	29.8575		8.82353	3.84615	13.3333		7.69238	13.3333	37.9677		0.26869	0.12444	0.12655		0.29918	0.765	0.138343		0.1645	0.14614	0.61189		0.1243	0.28229	0.254837
Streptococcus_sp._HMT_057	78.125	74.6317	62.6866		81.5385	83.7692	5.74627		64.7588	73.7692	56.6667		5.76924	81.6667	61.2932		0.116317	0.183919	0.825478		0.188232	0.217377	0.134457		0.251987	0.156525	0.817525		0.228968	0.643395	0.195784
Streptococcus_sp._HMT_061	98.4375	1	1		92.3769	1	1		91.1765	1	1		95.3846	98.3333	1		0.346913	0.387881	0.372222		0.288943	0.387269	0.415434		0.29943	0.233228	0.437376		0.666124	0.395124	0.351362
Streptococcus_sp._HMT_064	1	1	1		98.4615	1	1		1	1	1		98.4615	1	1		1.98977	0.815483	0.536486		1.47	0.755254	0.545318		1.73954	0.667524	0.695585		1.51986	1.28196	0.56295
Streptococcus_sp._HMT_066	93.75	92.6349	1		86.1538	92.3769	1		79.4118	1	1		76.9238	81.6667	98.388		0.364758	0.439327	0.444338		0.593643	0.285587	0.472367		0.377313	0.237612	0.373249		0.28922	0.192248	0.428591
Streptococcus_sp._HMT_074	98.4375	1	1		98.4615	1	1		1	1	1		1	1	1		0.538274	0.686117	0.478817		0.586277	0.638231	0.32337		0.559613	0.476635	0.486659		0.573756	0.613421	0.323238
Streptococcus_sp._HMT_423	1	98.4127	1		1	1	1		1	1	1		1	1	1		1.22252	1.43547	0.689266		0.984213	1.73322	0.943313		1.28466	0.972836	0.893487		1.16982	0.889325	0.786776
Streptococcus_thermophilus_HMT_152	6.9375	53.9683	31.3433		7.76924	52.3769	26.8657		52.9412	61.5385	3		4	38.3333	33.8797		0.5525	0.44823	0.126522		0.546545	0.58772	0.86573		0.41129	0.635582	0.12272		0.232845	0.27558	0.168668
Streptococcus_vestibularis_HMT_021	98.4375	68.254	55.2239		96.9238	63.7692	4.29857		97.5882	61.5385	36.6667		89.2377	63.3333	37.9677		4.4789	0.573149	0.27784		3.17795	0.223959	0.26211		1.34998	0.389161	0.144437		1.63144	0.274993	0.3245
Tannerella_sp._HMT_286		1.58732	25.3731			3.76924	22.3886			11.5385	26.6667				17.7419			0.12811	0.128583			0.1323	0.116693			0.45693	0.15164				0.98186
Variovorax_paradoxus_HMT_717		1.58732				3.76924				7.69238								0.2943				0.14893				0.2498
Veillonella_atypica_HMT_524	1	1	98.5746		1	1	91.4478		1	1	93.3333		98.4615	98.3333	9.32259		3.72634	1.33463	0.264494		3.41899	1.24852	0.241284		2.78254	1.7452	0.255697		1.57616	1.24246	0.278987
Veillonella_denticariosi_HMT_887	46.875	68.254	59.7149		46.1538	56.9238	58.2896		5	53.8462	5		44.6154	53.3333	46.7742		0.2596	0.339934	0.174616		0.17574	0.288683	0.195932		0.248647	0.244152	0.147382		0.199458	0.23346	0.15464
Veillonella_dispar_HMT_160	1	1	1		98.4615	1	1		1	1	1		1	1	1		2.3647	3.63985	1.36981		2.29288	4.57568	1.32842		2.74433	2.38896	0.998946		2.965	3.21983	1.3251
Veillonella_parvula_HMT_161	76.5625	93.6579	1		87.6924	96.9238	1		79.4118	1	1		69.2377	93.3333	1		0.163936	0.224558	0.362231		0.151748	0.234165	0.329746		0.152492	0.145456	0.359779		0.244929	0.258514	0.386813
Veillonella_rogosae_HMT_158	48.4375	6.31746	98.5746		5.76924	63.7692	98.5746		44.1176	46.1538	1		47.6924	43.3333	98.388		0.453384	0.116637	1.17315		0.437917	0.118142	1.77767		0.468993	0.612648	1.18923		0.298981	0.347645	1.13458
Veillonella_sp._HMT_780	1	1	1		1	1	1		1	1	1		1	1	1		5.35125	5.68749	2.949		6.57678	5.98271	1.6944		6.34547	7.72387	2.54821		2.66315	2.79438	2.5728
Veillonella_sp._HMT_917	34.375	2.63493			26.1538	16.9238	1.49254		44.1176	19.2377	1		13.8462	6.66667	3.22586		0.631451	0.5234			0.318758	0.623573	0.2746		0.519217	0.148563	0.7243		0.135693	0.58295	0.47262
Weeksellaceae_[G-1]_sp._HMT_900			8.95522			3.76924	1.44776		2.94118		13.3333				9.67742				0.37181			0.15941	0.44597		0.178		0.42288				0.363
Weeksellaceae_[G-1]_sp._HMT_907			2.98575																0.13487
Weeksellaceae_[G-1]_sp._HMT_931	87.5	95.239	97.1493		93.8462	96.9238	1		91.1765	92.3769	96.6667		86.1538	95	91.9355		0.392188	0.2998	0.229364		0.296427	0.268969	0.226427		0.366295	0.215774	0.26957		0.65252	0.417469	0.225425

## Sheet: Table S3
Table S3. Saliva microbiota core microbiome by age showing bacterial species detected in more than 75% of the infants in every age group. The table is based on all 668 analyzed samples, and taxa that were present in at least two samples and where ASVs had matched to a reference sequence in eHOMD with 98.5% identity and with at least two reads.
4 months (n=228)			6 months (n=214)			12 months (n=226)
Species/phylotype	prevalence (%)		Species/phylotype	prevalence (%)		Species/phylotype	prevalence (%)
Alloprevotella_sp._HMT_473	100		Alloprevotella_sp._HMT_473	100		Alloprevotella_sp._HMT_473	100
Gemella_haemolysans_HMT_626	100		Gemella_haemolysans_HMT_626	100		Gemella_haemolysans_HMT_626	100
Rothia_mucilaginosa_HMT_681	100		Porphyromonas_sp._HMT_930	100		Gemella_morbillorum_HMT_046	100
Streptococcus_mitis_HMT_677	100		Prevotella_melaninogenica_HMT_469	100		Gemella_sanguinis_HMT_757	100
Streptococcus_oralis_HMT_058	100		Rothia_mucilaginosa_HMT_681	100		Granulicatella_adiacens_HMT_534	100
Streptococcus_oralis_HMT_398	100		Streptococcus_infantis_HMT_638	100		Granulicatella_elegans_HMT_596	100
Streptococcus_salivarius_HMT_755	100		Streptococcus_mitis_HMT_677	100		Haemophilus_haemolyticus_HMT_851	100
Streptococcus_sp._HMT_423	100		Streptococcus_oralis_HMT_058	100		Haemophilus_parainfluenzae_HMT_718	100
Veillonella_sp._HMT_780	100		Streptococcus_oralis_HMT_071	100		Haemophilus_sp._HMT_908	100
Veillonella_atypica_HMT_524	99.5614		Streptococcus_oralis_HMT_398	100		Neisseria_cinerea_HMT_956	100
Veillonella_dispar_HMT_160	99.5614		Streptococcus_parasanguinis_HMT_411	100		Neisseria_flavescens_HMT_610	100
Streptococcus_australis_HMT_073	99.1228		Streptococcus_peroris_HMT_728	100		Neisseria_perflava_HMT_101	100
Streptococcus_sp._HMT_064	99.1228		Streptococcus_salivarius_HMT_755	100		Porphyromonas_pasteri_HMT_279	100
Streptococcus_sp._HMT_074	99.1228		Streptococcus_sp._HMT_064	100		Porphyromonas_sp._HMT_930	100
Streptococcus_oralis_HMT_707	98.6842		Streptococcus_sp._HMT_074	100		Prevotella_melaninogenica_HMT_469	100
Streptococcus_oralis_HMT_071	98.2456		Veillonella_dispar_HMT_160	100		Rothia_mucilaginosa_HMT_681	100
Streptococcus_parasanguinis_HMT_411	97.807		Veillonella_sp._HMT_780	100		Streptococcus_australis_HMT_073	100
Streptococcus_peroris_HMT_728	97.807		Streptococcus_australis_HMT_073	99.5327		Streptococcus_infantis_HMT_431	100
Prevotella_melaninogenica_HMT_469	97.3684		Streptococcus_oralis_HMT_070	99.5327		Streptococcus_infantis_HMT_638	100
Streptococcus_pneumoniae_HMT_734	96.9298		Streptococcus_sp._HMT_061	99.5327		Streptococcus_mitis_HMT_677	100
Streptococcus_oralis_HMT_070	95.1754		Streptococcus_sp._HMT_423	99.5327		Streptococcus_oralis_HMT_058	100
Streptococcus_vestibularis_HMT_021	95.1754		Veillonella_atypica_HMT_524	99.5327		Streptococcus_oralis_HMT_070	100
Streptococcus_sp._HMT_061	94.7368		Streptococcus_lactarius_HMT_948	99.0654		Streptococcus_oralis_HMT_071	100
Streptococcus_infantis_HMT_638	94.2982		Streptococcus_oralis_HMT_707	99.0654		Streptococcus_oralis_HMT_398	100
Prevotella_jejuni_HMT_313	93.8596		Streptococcus_pneumoniae_HMT_734	99.0654		Streptococcus_oralis_HMT_707	100
Gemella_morbillorum_HMT_046	91.2281		Streptococcus_infantis_HMT_431	98.5981		Streptococcus_pneumoniae_HMT_734	100
Streptococcus_lactarius_HMT_948	90.7895		Granulicatella_elegans_HMT_596	97.6636		Streptococcus_sp._HMT_061	100
Weeksellaceae_[G-1]_sp._HMT_931	89.4737		Gemella_morbillorum_HMT_046	95.3271		Streptococcus_sp._HMT_064	100
Streptococcus_infantis_HMT_431	87.7193		Veillonella_parvula_HMT_161	95.3271		Streptococcus_sp._HMT_074	100
Streptococcus_sp._HMT_066	84.6491		Weeksellaceae_[G-1]_sp._HMT_931	95.3271		Streptococcus_sp._HMT_423	100
Lancefieldella_parvula_HMT_723	80.7018		Haemophilus_parainfluenzae_HMT_718	92.9907		Veillonella_dispar_HMT_160	100
Streptococcus_parasanguinis_HMT_721	80.2632		Schaalia_odontolytica_HMT_701	91.5888		Veillonella_parvula_HMT_161	100
Veillonella_parvula_HMT_161	78.0702		Gemella_sanguinis_HMT_757	90.1869		Veillonella_sp._HMT_780	100
			Granulicatella_adiacens_HMT_534	90.1869		Haemophilus_sp._HMT_036	99.5575
			Streptococcus_sp._HMT_066	90.1869		Streptococcus_sanguinis_HMT_758	99.5575
			Prevotella_jejuni_HMT_313	89.2523		Streptococcus_sp._HMT_066	99.5575
			Schaalia_lingnae_HMT_181	86.4486		Alloprevotella_sp._HMT_914	98.6726
			Rothia_dentocariosa_HMT_587	84.1121		Prevotella_nanceiensis_HMT_299	98.6726
			Streptococcus_sanguinis_HMT_758	83.1776		Schaalia_odontolytica_HMT_701	98.6726
			Streptococcus_parasanguinis_HMT_721	82.7103		Streptococcus_salivarius_HMT_755	98.6726
			Porphyromonas_pasteri_HMT_279	80.3738		Veillonella_rogosae_HMT_158	98.6726
			Streptococcus_sp._HMT_057	78.972		Fusobacterium_periodonticum_HMT_201	98.2301
			Lancefieldella_parvula_HMT_723	78.0374		Neisseria_subflava_HMT_476	98.2301
			Schaalia_sp._HMT_180	77.5701		Schaalia_sp._HMT_180	98.2301
						Pseudoleptotrichia_goodfellowii_HMT_845	97.7876
						Pseudoleptotrichia_sp._HMT_221	97.7876
						Streptococcus_cristatus_HMT_578	96.9027
						Streptococcus_parasanguinis_HMT_411	96.9027
						Weeksellaceae_[G-1]_sp._HMT_931	96.4602
						Rothia_dentocariosa_HMT_587	96.0177
						Schaalia_lingnae_HMT_181	96.0177
						Streptococcus_peroris_HMT_728	95.5752
						Riemerella_sp._HMT_322	94.6903
						Haemophilus_sputorum_HMT_944	94.2478
						Neisseria_mucosa_HMT_682	93.8053
						Veillonella_atypica_HMT_524	93.3628
						Leptotrichia_sp._HMT_215	92.9204
						Cloacibacterium_sp._HMT_206	92.4779
						Schaalia_sp._HMT_172	91.5929
						Fusobacterium_hwasookii_HMT_953	90.708
						Sneathia_vaginalis_HMT_844	90.2655
						Lachnoanaerobaculum_umeaense_HMT_107	89.3805
						Streptococcus_parasanguinis_HMT_721	89.3805
						Neisseria_weaveri_HMT_092	88.9381
						Capnocytophaga_sputigena_HMT_775	88.4956
						Saccharibacteria_(TM7)_[G-6]_bacterium_HMT_870	88.4956
						Prevotella_jejuni_HMT_313	88.0531
						Pseudoleptotrichia_sp._HMT_219	87.6106
						Absconditabacteria_(SR1)_[G-1]_bacterium_HMT_875	85.8407
						Campylobacter_concisus_HMT_575	85.8407
						Ignavibacterium_album_HMT_982	84.0708
						Saccharibacteria_(TM7)_[G-1]_bacterium_HMT_352	83.1858
						Solobacterium_moorei_HMT_678	81.8584
						Neisseria_flava_HMT_609	80.9735
						Prevotella_scopos_HMT_885	79.646
						Abiotrophia_defectiva_HMT_389	78.7611
						Actinomyces_graevenitzii_HMT_866	78.7611
						Porphyromonas_sp._HMT_284	78.7611
						Prevotella_sp._HMT_942	78.7611
						Fusobacterium_sp._HMT_248	78.3186
						Capnocytophaga_leadbetteri_HMT_329	77.8761
						Eikenella_corrodens_HMT_577	77.4336
						Saccharibacteria_(TM7)_[G-1]_bacterium_HMT_957	76.9912
						Neisseria_meningitidis_HMT_669	76.5487
						Ruminococcaceae_[G-1]_bacterium_HMT_075	76.1062

## Sheet: Table S4
Table S4. List of most influential species in the OPLS-DA models (OPLS-DA correlation coefficient p(corr) >0.2 and a VIP-value >1.5) and species that remained statistically significant after adjusting for mode of delivery and when comparing iron levels also Lf supplementation in linear regression (in bold). Species are listed in alphabetical order.
OPLS-DA model between Lf+FeLow versus Ctrl							OPLS-DA model between Lf-FeLow versus Ctrl							OPLS-DA model between Lf+FeLow versus Lf-FeLow							OPLS-DA model between formulas with low (Lf+FeLow and Lf-FeLow) versus high iron content (Ctrl)
	Species/phylotypes	p(corr)	VIP-value	Species that remanined statistically significant after adjustment in regression analysis	p-value			Species/phylotypes	p(corr)	VIP-value	Species that remanined statistically significant after adjustment in regression analysis	p-value			Species/phylotypes	p(corr)	VIP-value	Species that remanined statistically significant after adjustment in regression analysis	p-value			Species/phylotypes	p(corr)	VIP-value	Species that remanined statistically significant after adjustment in regression analysis	p-value
1	Alloprevotella_sp._HMT_914	0.238625	1.78209	Alloscardovia_omnicolens_HMT_198	0.006586		1	Alloprevotella_sp._HMT_473	-0.305162	2.01535	Alloscardovia_omnicolens_HMT_198	0.006017		1	Aggregatibacter_sp._HMT_949	0.256488	1.75953	Anaerolinea_thermophila_HMT_995	0.008609		1	Alloprevotella_sp._HMT_912	-0.256521	1.84787	Alloscardovia_omnicolens_HMT_198	0.0003219
2	Alloscardovia_omnicolens_HMT_198	-0.370539	2.24622	Haemophilus_influenzae_HMT_641	0.02815		2	Alloprevotella_sp._HMT_912	-0.271223	1.89662	Anaerolinea_thermophila_HMT_995	0.0005378		2	Anaerolinea_thermophila_HMT_995	0.337404	2.32815	Caldilinea_aerophila_HMT_994	0.04021		2	Alloprevotella_sp._HMT_913	-0.273799	1.96306	Anaerolinea_thermophila_HMT_995	0.00105
3	Gemella_sanguinis_HMT_757	0.268978	1.72449	Selenomonas_sp._HMT_149	0.02544		3	Alloprevotella_sp._HMT_913	-0.36942	2.49251	Campylobacter_curvus_HMT_580	0.02762		3	Caldilinea_aerophila_HMT_994	0.260701	1.83976	Gemella_haemolysans_HMT_626	0.04245		3	Alloprevotella_sp._HMT_914	0.227896	1.70763	Mitsuokella_sp._HMT_521	0.01487
4	Granulicatella_adiacens_HMT_534	0.25064	1.51863	Solobacterium_moorei_HMT_678	0.033191		4	Alloscardovia_omnicolens_HMT_198	-0.299056	1.98155	Mitsuokella_sp._HMT_521	0.02109		4	Cloacibacterium_sp._HMT_206	0.215111	1.505	Ignavibacterium_album_HMT_982	0.01471		4	Alloscardovia_omnicolens_HMT_198	-0.386212	2.77249	Prevotella_aurantiaca_HMT_943	0.03762
5	Haemophilus_influenzae_HMT_641	-0.273139	1.66233	Stomatobaculum_longum_HMT_419	0.03526		5	Anaerolinea_thermophila_HMT_995	-0.497453	3.2293	Selenomonas_sp._HMT_136	0.02765		5	Gemella_haemolysans_HMT_626	0.328337	2.40063	Prevotella_melaninogenica_HMT_469	0.02362		5	Anaerolinea_thermophila_HMT_995	-0.302307	2.23098	Saccharibacteria_(TM7)_[G-1]_bacterium_HMT_952	0.03762
6	Haemophilus_parahaemolyticus_HMT_945	0.258061	1.92637	Veillonella_sp._HMT_780	0.01902		6	Campylobacter_curvus_HMT_580	-0.414591	2.72695	Selenomonas_sp._HMT_149	0.02713		6	Gemella_morbillorum_HMT_046	0.227683	1.77895	Streptococcus_oralis_HMT_707	0.01279		6	Campylobacter_curvus_HMT_580	-0.208279	1.5339	Selenomonas_sp._HMT_136	0.01858
7	Haemophilus_paraphrohaemolyticus_HMT_035	0.290742	1.93826	Streptococcus_infantis_HMT_431	0.0117824		7	Fusobacterium_sp._HMT_203	-0.326533	2.1711	Streptococcus_anginosus_HMT_543	0.0212		7	Haemophilus_parahaemolyticus_HMT_945	0.267994	1.8476	Streptococcus_parasanguinis_HMT_721	0.03466		7	Corynebacterium_simulans_HMT_062	-0.259159	1.88652	Selenomonas_sp._HMT_149	0.003618
8	Haemophilus_sputorum_HMT_944	0.225027	1.60091	Streptococcus_sp._HMT_061	0.02279		8	Granulicatella_adiacens_HMT_534	0.373899	2.67149	Streptococcus_sanguinis_HMT_758	0.026714		8	Ignavibacterium_album_HMT_982	0.365564	2.51694	Streptococcus_sinensis_HMT_767	0.03445		8	Lachnoanaerobaculum_orale_HMT_082	-0.201493	1.83023	Stomatobaculum_sp._HMT_097	0.03762
9	Lachnoanaerobaculum_umeaense_HMT_107	0.272779	1.77727				9	Lachnospiraceae_[G-2]_bacterium_HMT_088	-0.27421	1.86765	Granulicatella_adiacens_HMT_534	0.002		9	Megasphaera_micronuciformis_HMT_122	-0.300251	2.06113				9	Lactococcus_lactis_HMT_804	-0.268132	1.96252	Streptococcus_agalactiae_HMT_537	0.03762
10	Lactococcus_lactis_HMT_804	-0.261487	1.58385				10	Lachnospiraceae_[G-2]_bacterium_HMT_096	-0.320168	2.16176	Streptococcus_australis_HMT_073	0.046		10	Moraxella_catarrhalis_HMT_833	0.254081	1.91086				10	Lancefieldella_parvula_HMT_723	-0.257893	2.08005	Streptococcus_anginosus_HMT_543	0.01216
11	Lancefieldella_parvula_HMT_723	-0.241585	1.64809				11	Leptotrichia_buccalis_HMT_563	-0.272689	1.77045	Streptococcus_infantis_HMT_431	0.033		11	Moraxella_nonliquefaciens_HMT_098	0.203308	1.58242				11	Leptotrichia_buccalis_HMT_563	-0.29998	2.19051	Streptococcus_sanguinis_HMT_758	0.02836
12	Leptotrichia_sp._HMT_463	-0.271355	1.66635				12	Mitsuokella_sp._HMT_521	-0.250474	1.65656	Streptococcus_sp._HMT_061	0.036		12	Prevotella_histicola_HMT_298	-0.266389	1.85442				12	Leptotrichia_sp._HMT_463	-0.250026	1.795
13	Megasphaera_micronuciformis_HMT_122	-0.354472	2.16013				13	Oribacterium_asaccharolyticum_HMT_108	-0.295714	1.94018				13	Prevotella_melaninogenica_HMT_469	-0.218881	1.63042				13	Megasphaera_micronuciformis_HMT_122	-0.268597	1.93541
14	Mitsuokella_sp._HMT_521	-0.305615	1.85926				14	Prevotella_aurantiaca_HMT_943	-0.36942	2.49251				14	Prevotella_oulorum_HMT_288	0.222261	1.52347				14	Mitsuokella_sp._HMT_521	-0.279223	2.00246
15	Neisseria_flavescens_HMT_610	0.230858	1.74996				15	Prevotella_melaninogenica_HMT_469	0.245528	1.96497				15	Prevotella_salivae_HMT_307	-0.291738	1.99965				15	Mogibacterium_diversum_HMT_593	-0.20229	1.53401
16	Neisseria_lactamica_HMT_649	0.241696	1.872				16	Prevotella_shahii_HMT_795	-0.241497	1.82379				16	Saccharibacteria_(TM7)_[G-7]_bacterium_HMT_989	0.24272	1.66469				16	Neisseria_lactamica_HMT_649	0.241129	2.05541
17	Neisseria_polysaccharea_HMT_737	0.246839	1.72486				17	Rothia_aeria_HMT_188	0.23247	1.747				17	Staphylococcus_capitis_HMT_116	0.21143	1.88415				17	Oribacterium_asaccharolyticum_HMT_108	-0.301274	2.15996
18	Oribacterium_asaccharolyticum_HMT_108	-0.276417	1.68956				18	Rothia_mucilaginosa_HMT_681	0.330065	2.16758				18	Staphylococcus_lugdunensis_HMT_128	0.202535	1.89936				18	Porphyromonas_pasteri_HMT_279	0.245816	1.97741
19	Porphyromonas_pasteri_HMT_279	0.294389	2.26789				19	Schaalia_cardiffensis_HMT_850	-0.36942	2.49251				19	Stomatobaculum_longum_HMT_419	-0.250989	1.72033				19	Prevotella_aurantiaca_HMT_943	-0.32478	2.33252
20	Prevotella_jejuni_HMT_313	-0.294351	1.87849				20	Schaalia_meyeri_HMT_671	-0.220175	1.59768				20	Streptococcus_gordonii_HMT_622	0.278481	2.07621				20	Prevotella_jejuni_HMT_313	-0.27337	2.05024
21	Prevotella_salivae_HMT_307	-0.331388	2.01142				21	Selenomonas_sp._HMT_136	-0.413957	2.72365				21	Streptococcus_oralis_HMT_707	0.380205	2.60629				21	Prevotella_salivae_HMT_307	-0.298169	2.14319
22	Prevotella_veroralis_HMT_572	-0.257308	1.79642				22	Selenomonas_sp._HMT_149	-0.300907	1.96861				22	Streptococcus_parasanguinis_HMT_721	0.216915	1.52198				22	Prevotella_veroralis_HMT_572	-0.273196	2.13468
23	Riemerella_sp._HMT_322	0.363937	2.20458				23	Simonsiella_muelleri_HMT_683	-0.220766	1.63036				23	Streptococcus_sinensis_HMT_767	0.25079	1.72097				23	Saccharibacteria_(TM7)_[G-1]_bacterium_HMT_952	-0.228111	1.63821
24	Selenomonas_sp._HMT_136	-0.298112	1.84573				24	Stomatobaculum_sp._HMT_097	-0.266712	1.73443				24	Streptococcus_sp._HMT_066	0.217421	1.55355				24	Schaalia_cardiffensis_HMT_850	-0.234982	1.69765
25	Selenomonas_sp._HMT_149	-0.337453	2.05244				25	Streptococcus_agalactiae_HMT_537	-0.36942	2.49251				25	Streptococcus_vestibularis_HMT_021	0.200654	1.88123				25	Selenomonas_sp._HMT_136	-0.341797	2.48439
26	Solobacterium_moorei_HMT_678	-0.284727	1.75016				26	Streptococcus_anginosus_HMT_543	-0.28212	1.85745											26	Selenomonas_sp._HMT_149	-0.36713	2.63678
27	Stomatobaculum_longum_HMT_419	-0.291365	1.76505				27	Streptococcus_australis_HMT_073	0.248485	2.16747											27	Solobacterium_moorei_HMT_678	-0.274878	2.15772
28	Streptococcus_anginosus_HMT_543	-0.30799	1.86537				28	Streptococcus_cristatus_HMT_578	-0.234408	1.52183											28	Stomatobaculum_sp._HMT_097	-0.272959	1.95785
29	Streptococcus_australis_HMT_073	0.238173	1.75083				29	Streptococcus_infantis_HMT_431	0.394725	2.75378											29	Streptococcus_agalactiae_HMT_537	-0.32478	2.33252
30	Streptococcus_infantis_HMT_431	0.404238	2.4895				30	Streptococcus_sanguinis_HMT_758	-0.256701	1.66886											30	Streptococcus_anginosus_HMT_543	-0.336973	2.43066
31	Streptococcus_oralis_HMT_071	-0.320904	1.94408				31	Streptococcus_sp._HMT_061	0.330312	2.53223											31	Streptococcus_infantis_HMT_431	0.29754	2.47997
32	Streptococcus_oralis_HMT_707	0.324649	1.96703				32	Tannerella_sp._HMT_286	-0.241209	1.65358											32	Streptococcus_sanguinis_HMT_758	-0.22571	1.6186
33	Streptococcus_parasanguinis_HMT_721	0.207573	1.85279				33	Veillonella_dispar_HMT_160	0.261175	1.89053											33	Streptococcus_sp._HMT_061	0.204146	2.50053
34	Streptococcus_sanguinis_HMT_758	-0.258861	1.56951				34	Veillonella_sp._HMT_780	-0.241289	1.71803											34	Tannerella_sp._HMT_286	-0.274255	2.07383
35	Streptococcus_sp._HMT_061	0.346506	2.31054																		35	Weeksellaceae_[G-1]_sp._HMT_931	0.231412	1.766
36	Streptococcus_thermophilus_HMT_152	-0.237916	1.58324
37	Veillonella_sp._HMT_780	-0.268164	2.28316
